# Supplementary material for: PLK4 as a potential target to enhance radiosensitivity in triple-negative breast cancer
Source: Radiat Oncol. 2024 Feb 16;19:24. doi: 10.1186/s13014-024-02410-z (PMC10873955; doi:10.1186/s13014-024-02410-z)
Supplement: Supplementary file 3 — Supplementary Material 3 [file 13014_2024_2410_MOESM3_ESM.xlsx]

## Sheet: Sheet1
	Gene Name	Forward Primer (5'-3')	Reverse Primer (5'-3')
	PLK4	CCTTCTGCAAATCTGGATGG	AGAGTGGTTTGGGAATCTGC
	GAPDH	AAGGTGAAGGTCGGAGTCAAC	GGGGTCATTGATGGCAACAATA
